# Supplementary material for: Exploring the Properties of Organometallic Lactone-Containing Poly(benzofuran-co-arylacetic Acid): Traditional Synthesis Versus Mechanosynthesis
Source: Polymers (Basel). 2025 Sep 17;17(18):2511. doi: 10.3390/polym17182511 (PMC12473338; doi:10.3390/polym17182511)
Supplement: Supplementary file 1 [file polymers-17-02511-s001.zip]

Archive with 1 entries (1 files):
- polymers-3837715-supplementary.pdf
